# Supplementary material for: AMModels: An R package for storing models, data, and metadata to facilitate adaptive management
Source: PLoS One. 2018 Feb 28;13(2):e0188966. doi: 10.1371/journal.pone.0188966 (PMC5830045; doi:10.1371/journal.pone.0188966)
Supplement: S1 Text — (TXT) [file pone.0188966.s002.txt]

# Code that is used to demonstrate the core functionality of AMModels
# From AMModels: An R Package for Storing Models, Data, and Metadata to Facilitate Adaptive Management
# Therese M. Donovan and Jonathan E. Katz
# PLoS ONE


# install.packages("AMModels")

# load AMModels
library(AMModels)


# create an amModelLib object
mymodels <- amModelLib(
    description = "This AM Model Library stores models and data.", 
    info = list(owner = "me", email = "me@somewhere.com")
)

# view the amModelLib
mymodels

# view the slot names
slotNames(mymodels)


# THE DESCRIPTION SLOT ------------------------

# show the amModelLib description
ammlDesc(amml = mymodels)

# update the description
ammlDesc(amml = mymodels) <- "This AM Model Library stores analysis inputs (data) and analysis outputs (models) associated with the AMModels package vignette."

# show the amModelLib description
ammlDesc(amml = mymodels)


# THE INFO SLOT --------------------------------

# look at the metadata associated with the amModelLib
ammlInfo(amml = mymodels)

# extract only the owner
ammlInfo(amml = mymodels, x = "owner")

# deletions are done by setting the value associated with a key to NULL
ammlInfo(amml = mymodels) <- list(date.created = NULL)

# update the owner name to Me, and add a new metadata element called
# organization
ammlInfo(amml = mymodels) <- list(owner = "Me", organization = "My Organization")

# view the result
ammlInfo(amml = mymodels)


# THE DATA SLOT -------------------------------------


## Annette Dobson (1990) 'An Introduction to Generalized Linear Models'.
## Page 9: Plant Weight Data.
ctl <- c(4.17, 5.58, 5.18, 6.11, 4.5, 4.61, 5.17, 4.53, 5.33, 5.14)
trt <- c(4.81, 4.17, 4.41, 3.59, 5.87, 3.83, 6.03, 4.89, 4.32, 4.69)
group <- gl(n = 2, k = 10, length = 20, labels = c("Ctl", "Trt"))
weight <- c(ctl, trt)

# store the data within a dataframe
plant.wt <- data.frame(weight, group)

# create an object of class amData, which includes the dataset and
# corresponding metadata.
plant.data <- amData(data = plant.wt, comment = "Plant dataset from the lm helpfile.", 
                     taxa = "plants")

# look at the amData object
plant.data

# look at a summary of an amData object
summary(plant.data)

# insert data to amModelLib as a named list
mymodels <- insertAMModelLib(data = list(plant.data = plant.data), amml = mymodels)

# show an abbreviated view of the amModelLib
mymodels

# view all metadata associated with datasets
dataMeta(amml = mymodels)

# view all metadata associated with datasets
dataMeta(amml = mymodels)

# view metadata associated with the amData object, plant.data
dataMeta(amml = mymodels, x = "plant.data")

# add some additional metadata to an amData object in the form of a named
# list
dataMeta(amml = mymodels, x = "plant.data") <- list(url = "https://stat.ethz.ch/R-manual/R-devel/library/stats/html/lm.html", 
    group = "The column named 'group' identifies which group a sample belongs to, where Ctl = control group and Trt = treatment group.", 
    weight = "The column named 'weight' provides total biomass of the sample, in grams.")

# recall our original plant data is from the lm helpfile
plant.wt <- data.frame(group, weight)

# add a few new records of plant data
new.plant.data <- data.frame(group = c("Ctl", "Trt"), weight = c(4.5, 3.83))

# combine data to make an updated plant dataset
updated.plant.data <- rbind(plant.wt, new.plant.data)

# extract the metadata from the existing amData object, plant.data
metadata <- dataMeta(amml = mymodels, x = "plant.data")

# create new amData object that combines the new data with the existing
# metadata
updated.plant.data <- amData(data = updated.plant.data, metadata)

# insert the amData object to the AM model library as a named list
mymodels <- insertAMModelLib(data = list(updated.plant.data = updated.plant.data), 
                             amml = mymodels)

# view metadata associated with the new amData object, updated.plant.data
dataMeta(amml = mymodels, x = "updated.plant.data")


# create apple infestation data frame
apples <- data.frame(n = 100, y = 25)

# create a list of uncorrelated covariates
cov.list <- list(unif1 = list(dist = "runif", min = 0, max = 10, seed = 334, 
                              round = 0), unif2 = list(dist = "runif", min = 0, max = 10, seed = 668, 
                                                       round = 0), norm1 = list(dist = "normal", mean = 10, sd = 2, seed = 10, 
                                                                                round = 1), norm2 = list(dist = "normal", mean = 50, sd = 10, seed = 15, 
                                                                                                         round = 2), beta1 = list(dist = rbeta, shape1 = 2, shape2 = 1, seed = 1002), 
                 binom1 = list(dist = "bin", size = 20, prob = 0.5, seed = 561), bern1 = list(dist = "bernoulli", 
                                                                                              size = 1, prob = 0.5, seed = 6))

# generate a data frame with the covariate list and show
(sim.covs <- simCovariate(cov.list = cov.list, n = 10, add.yr = TRUE))
# create  an amData object containing the apple data.
apple.data <- amData(
    data = apples, 
    comment = 'Apple infestation dataset for Bayesian analysis.'
)

# create an amData object containing the simulated covariate data.
sim.data <- amData(
    data = sim.covs, 
    comment = 'Simulated covariate dataset.'
)

# add the two amData objects to the amModelLib; remember it must be named list.
mymodels <- insertAMModelLib(
    data = list(
        apple.data = apple.data, 
        sim.data = sim.data
    ), 
    amml = mymodels
)

# show the contents; note the library now contains 4 datasets.
mymodels

# load the chorus frog data
data(frogs)

# create an unmarked frame
pferUMF <- unmarkedFrameOccu(pfer.bin)

# get the number of sites in which frogs were surveyed
num.sites <- numSites(pferUMF)

# add a fake site level covariate called sitevar1 for illustration
set.seed(20)  # specify a seed for a random number generator; used for reproducibility.
site.sums <- rowSums(pferUMF@y, na.rm = T)
sitevar1 = round(rnorm(n = num.sites, mean = ifelse(test = site.sums > 0, yes = 15, 
                                                    no = 10), sd = 3), 2)
siteCovs(pferUMF) <- data.frame(sitevar1)

# add a fake observation covariate called obsvar1 for illustration
obsCovs(pferUMF) <- data.frame(obsvar1 = c(rep(1:3, num.sites)))

# create an object of class amData
frog.data <- amData(data = pferUMF, comment = "Chorus frog dataset from the package unmarked.", 
                    taxa = "Chorus Frog", url = "http://www.rdocumentation.org/packages/unmarked/versions/0.11-0/topics/occu")

# the summary function would show the results of the summary method in
# package unmarked summary(frog.data)

# add the amData to the amModelLib as a named list
mymodels <- insertAMModelLib(data = list(frog.data = frog.data), amml = mymodels)

# show the contents of an amModelLib object
mymodels

# retrieve the names of the amData objects
lsData(mymodels)

# run the summary method an an amModelLib object
summary(mymodels)

# retrieve the frog.data to R's global environment (this does not delete it from the library)
extracted.plant.data <- getAMData(x = "plant.data", amml = mymodels, as.list = FALSE)

# the extracted data are returned in their original form
class(extracted.plant.data)

# retrieve the frog.data to R's global environment as a list containing data and metadata
extracted.frog.data <- getAMData(x = "frog.data", amml = mymodels, as.list = TRUE)

# view the extracted.frog.data
lapply(X = extracted.frog.data, FUN = head, n = 3)

# remove the amData object, 'sim.data' by index
mymodels <- rmData(amml = mymodels, x = 4)

# notice the sim.data amModel object has been removed, leaving 4 datasets
lsData(mymodels)

# remove the amModel 'sim.data' from the amModelLib
mymodels <- rmData(amml = mymodels, x = 'updated.plant.data')

# notice the updated.plant.data amModel object has been removed, leaving 3 datasets
lsData(mymodels)

# THE MODELS SLOT -------------------------------------

# retrieve the plant data from the library
plant.data <- getAMData(amml = mymodels, x = "plant.data", as.list = FALSE)

# run the analysis
lm.D9 <- lm(weight ~ group, data = plant.data)

# create an amModel and add metadata
plant.model <- amModel(
    model = lm.D9, 
    comment = 'Analysis from lm helpfile', 
    data = 'plant.data'
)

#insert the model to the amModelLib
mymodels <- insertAMModelLib(models = list(plant.model = plant.model), amml = mymodels)

# look at the summarized snapshot of an amModel object
summary(plant.model)

# retrieve the frog data from the library (an unmarkedFrame object)
frog.data <- getAMData(amml = mymodels, x = "frog.data", as.list = FALSE)

# run the first analysis and store the results as fm1
fm1 <- occu(formula = ~obsvar1 ~ sitevar1, data = frog.data)

# create an amModel object for the first analysis and add metadata
frog.model1 <- amModel(
    model = fm1, 
    comment = 'Occupancy as a function of sitevar1 and detection as a function of obsvar1.', 
    data = 'frog.data'
)

# run the second analysis (the intercept only model) and store the results as fm2
fm2 <- occu(formula = ~1 ~ 1, data = frog.data)

# create an amModel object for the second analysis and add metadata
frog.model2 <- amModel(
    model = fm2, 
    comment = 'Occupancy as a function of no covariates and detection as a function of no covariates', 
    data = 'frog.data'
)

# insert both the model to the amModelLib
mymodels <- insertAMModelLib(
    models = list(
        frog.model1 = frog.model1, 
        frog.model2 = frog.model2
    ), 
    amml = mymodels
)

# show the contents of the amModelLib object
mymodels

# create apple.m1 as a list
apple.m1 <- list(
    "distribution" = "beta", 
    "parameters" = list("alpha" = 2, "beta" = 3)
)

# create an amModel object for apple.m1
apple.m1 <- amModel(
    model = apple.m1, 
    comment = 'Bayes model 1 for apple infestation'
)

# create apple.m2 as a list
apple.m2 <- list(
    "distribution" = "beta", 
    "posteriors" = list("alpha" = 27, "beta" = 78)
)

# create an amModel object for apple.m2; link this model to 
# apple.m1 and also associate the dataset.
apple.m2 <- amModel(
    model = apple.m2, 
    comment = 'Bayes model 2 for apple infestation', 
    prior = 'apple.m1',
    data = 'apple.data'
)

# insert both models to the amModelLib object
mymodels <- insertAMModelLib(
    models = list(
        apple.m1 = apple.m1, 
        apple.m2 = apple.m2
    ), 
    amml = mymodels
)

# show the contents of the amModelLib object
mymodels

# list the amModel objects within the library
lsModels(mymodels)

# retrieve frog.model1; this does not remove the model from the library
extracted.frog.model1 <- getAMModel("frog.model1", amml = mymodels, as.list = FALSE)

# the extract model is returned in its original form
class(extracted.frog.model1)

# remove the amModel 'apple.m2' from the amModelLib
mymodels <- rmModel(mymodels, 'apple.m2')

# show the amModelLib
mymodels


# SEARCHING AND SUBSETTING -------------------------------------

# search for data containing the word 'frog'
grepAMModelLib(pattern = "frog", amml = mymodels, search = "data")


# create new amModelLib named plantAnalyses that includes only the plant models
plantAnalyses <- mymodels[c("plant.model")]

# update the description
ammlDesc(amml = plantAnalyses) <- "This AM Model Library stores analysis inputs (data) and analysis outputs (models) associated with the plant data in the lm helpfile."

# show the new library
plantAnalyses

# pull out models and data containing the word 'frog' from the library, mymodels
chorusFrogLibrary <- grepAMModelLib(pattern = "frog", amml = mymodels, search = "all") 

# update the library description
ammlDesc(amml = chorusFrogLibrary) <- "This AM Model Library stores analysis inputs (data) and analysis outputs (models) associated with chorus frog research and management."

# remove the amModels now in frog.library from mymodels 
mymodels <- rmModel(amml = mymodels, x = lsModels(chorusFrogLibrary)) 

# remove the amData now in frog.library from mymodels 
mymodels <- rmData(amml = mymodels, x = lsData(chorusFrogLibrary))

# look at the frog.library
chorusFrogLibrary

# look at the original mymodels library; notice the frog analyses have been removed, while the plant analyses have been retained because they were not removed when subsetting the plant library
mymodels


# SAVING AND LOADING -------------------------------------

# save mymodels to an .rda file (which can store multiple objects or multiple libraries)
save(mymodels, file = "mymodels.rda")

# save frog.analyses to an .RDS file (which can store a single library)
saveRDS(chorusFrogLibrary, file = "chorusFrogLibrary.RDS")

# load a stored .rda file 
load("mymodels.rda")

# load a stored .rds file (which will store a single object, in this case a single ammodelLib)
chorusFrogLibrary <- readRDS("chorusFrogLibrary.RDS")

# MODEL MANAGER -------------------------------------
